# Supplementary material for: Selection of housekeeping genes as internal controls for quantitative RT-PCR analysis of the veined rapa whelk (Rapana venosa)
Source: PeerJ. 2017 May 31;5:e3398. doi: 10.7717/peerj.3398 (PMC5455708; doi:10.7717/peerj.3398)
Supplement: Figure S1 [file peerj-05-3398-s002.zip]

Archive with 60 entries (55 files):
- MELTING CURVE/
- MELTING CURVE/developmental larvae/
- MELTING CURVE/developmental larvae/10M.emf
- MELTING CURVE/developmental larvae/12M.emf
- MELTING CURVE/developmental larvae/13M.emf
- MELTING CURVE/developmental larvae/15M.emf
- MELTING CURVE/developmental larvae/1M.emf
- MELTING CURVE/developmental larvae/2M.emf
- MELTING CURVE/developmental larvae/3M.emf
- MELTING CURVE/developmental larvae/4M.emf
- MELTING CURVE/developmental larvae/5M.emf
- MELTING CURVE/developmental larvae/6M.emf
- MELTING CURVE/developmental larvae/7M.emf
- MELTING CURVE/developmental larvae/8M.emf
- MELTING CURVE/developmental larvae/9M.emf
- MELTING CURVE/developmental larvae/readme.txt
- MELTING CURVE/tissues/9MM.emf
- MELTING CURVE/tissues/8m.emf
- MELTING CURVE/tissues/7M.emf
- MELTING CURVE/tissues/6M.emf
- MELTING CURVE/tissues/5M.emf
- MELTING CURVE/tissues/4M.emf
- MELTING CURVE/tissues/3M.emf
- MELTING CURVE/tissues/2M.emf
- MELTING CURVE/tissues/1M.emf
- MELTING CURVE/tissues/15M.emf
- MELTING CURVE/tissues/13m.emf
- MELTING CURVE/tissues/12M.emf
- MELTING CURVE/tissues/10M.emf
- MELTING CURVE/tissues/
- MELTING CURVE/tissues/readme.txt
- MELTING CURVE/larvae/
- MELTING CURVE/larvae/10M.emf
- MELTING CURVE/larvae/12M.emf
- MELTING CURVE/larvae/13M.emf
- MELTING CURVE/larvae/15M.emf
- MELTING CURVE/larvae/1M.emf
- MELTING CURVE/larvae/2M.emf
- MELTING CURVE/larvae/3M.emf
- MELTING CURVE/larvae/4M.emf
- MELTING CURVE/larvae/5M.emf
- MELTING CURVE/larvae/6M.emf
- MELTING CURVE/larvae/7M.emf
- MELTING CURVE/larvae/8M.emf
- MELTING CURVE/larvae/9M.emf
- MELTING CURVE/larvae/符号说明.txt
- MELTING CURVE/tissue/
- MELTING CURVE/tissue/10M.emf
- MELTING CURVE/tissue/12M.emf
- MELTING CURVE/tissue/13m.emf
- MELTING CURVE/tissue/15M.emf
- MELTING CURVE/tissue/1M.emf
- MELTING CURVE/tissue/2M.emf
- MELTING CURVE/tissue/3M.emf
- MELTING CURVE/tissue/4M.emf
- MELTING CURVE/tissue/5M.emf
- MELTING CURVE/tissue/6M.emf
- MELTING CURVE/tissue/7M.emf
- MELTING CURVE/tissue/8m.emf
- MELTING CURVE/tissue/9MM.emf
