# Supplementary material for: Selection of housekeeping genes as internal controls for quantitative RT-PCR analysis of the veined rapa whelk (Rapana venosa)
Source: PeerJ. 2017 May 31;5:e3398. doi: 10.7717/peerj.3398 (PMC5455708; doi:10.7717/peerj.3398)
Supplement: Figure S1 [file peerj-05-3398-s002.zip › MELTING CURVE/developmental larvae/readme.txt]

the filenames represent different genes as follows£º

1M-GAPDH
2M-EF-1¦Á
3M-ACT
4M-COX1
5M-NDUFA7
6M-RL5
7M-RL28
8M-TUBB
9M-RS25
10M-RS8
12M-UBE2
13M-PPIA
15M-HH3
