# Supplementary material for: Selection of housekeeping genes as internal controls for quantitative RT-PCR analysis of the veined rapa whelk (Rapana venosa)
Source: PeerJ. 2017 May 31;5:e3398. doi: 10.7717/peerj.3398 (PMC5455708; doi:10.7717/peerj.3398)
Supplement: Figure S1 [file peerj-05-3398-s002.zip › MELTING CURVE/larvae/符号说明.txt]

1-GAPDH
2-EF-1��
3-ACT
4-COX1
5-NDUFA7
6-RL5
7-RL28
8-TUBB
9-RS25
10-RS8
12-UBE2
13-PPIA
15-HH3
